# Supplementary material for: The Worm-Specific Immune Response in Multiple Sclerosis Patients Receiving Controlled Trichuris suis Ova Immunotherapy
Source: Life (Basel). 2021 Jan 29;11(2):101. doi: 10.3390/life11020101 (PMC7912101; doi:10.3390/life11020101)
Supplement: Supplementary file 1 [file life-11-00101-s001.zip]

Archive with 3 entries (2 files):
- life-1057898-supplementary/
- life-1057898-supplementary/TRIOMS_Figure_S1.tif
- life-1057898-supplementary/TRIOMS_Table_S1.xlsx
