# Supplementary material for: The Worm-Specific Immune Response in Multiple Sclerosis Patients Receiving Controlled Trichuris suis Ova Immunotherapy
Source: Life (Basel). 2021 Jan 29;11(2):101. doi: 10.3390/life11020101 (PMC7912101; doi:10.3390/life11020101)
Supplement: Supplementary file 1 [file life-11-00101-s001.zip › life-1057898-supplementary/TRIOMS_Table_S1.xlsx]

## Sheet: Tabelle1
Channel	Target	Clone	Vendor/Source	Conjugation Method	Antibody cocktail	Used for optSNE
104Pd	B2M	2M2	Biolegend	ITCB-EDTA + 104Pd(NO3)2 (Trace Sciences)	barcode	no
106Pd	B2M	2M2	Biolegend	ITCB-EDTA + 106Pd(NO3)2 (Trace Sciences)	barcode	no
107Ag/109Ag	Streptavidin-AgNP (40nm)	n.a.	Cytodiagnostics	n.a.	cocktail 2	n.a.
108Pd	B2M	2M2	Biolegend	ITCB-EDTA + 108Pd(NO3)2 (Trace Sciences)	barcode	no
110Pd	B2M	2M2	Biolegend	ITCB-EDTA + 110Pd(NO3)2 (Trace Sciences)	barcode	no
113In	CD20	Rituximab	Roche	Fluidigm X8 + 113InCl3 (Trace Sciences)	cocktail 1	yes
115In	CD3	UCHT1	DRFZ	Fluidigm X8 + 115InCl3 (Trace Sciences)	cocktail 1	yes
139La	CD57	HCD57	Biolegend	Fluidigm X8 + LaCl3 (Sigma-Aldrich)	cocktail 2	yes
140Ce	CD45	HI30	Biolegend	Fluidigm X8 + CeCl3 (Sigma-Aldrich)	cocktail 1	yes
141Pr	CCR6	G034E3	Fluidigm	n.a.	cocktail 1	yes
142Nd	CD19	HIB-19	Fluidigm	n.a.	cocktail 1	yes
143Nd	CD123	6H6	Fluidigm	n.a.	cocktail 1	yes
144Nd	CD4	RPA-T4	Biolegend	Fluidigm X8	cocktail 1	yes
145Nd	CD11c	Bu-15	Biolegend	Fluidigm X8	cocktail 1	yes
146Nd	CD7	CD7-6B7	Biolegend	Fluidigm X8	cocktail 1	yes
147Sm	IgD	IgD26	Miltenyi	Fluidigm X8	cocktail 1	yes
148Nd	IgA	Polyclonal	Fluidigm	n.a.	cocktail 1	yes
149Sm	CD39	A1	Biolegend	Fluidigm X8	cocktail 1	yes
150Nd	TCRa7.2	3C10	Biolegend	Fluidigm X8	cocktail 1	yes
151Eu	TCRgd	11F2	Miltenyi	Fluidigm X8	cocktail 1	yes
152Sm	CD95	DX2	Biolegend	Fluidigm X8	cocktail 1	yes
153Eu	IgE	MB10-5C4	Miltenyi	Fluidigm X8	cocktail 1	yes
154Sm	CD1c	AT5-8E7	Miltenyi	Fluidigm X8	cocktail 1	yes
155Gd	CD27	2E4	Sanquin	Fluidigm X8	cocktail 1	yes
156Gd	CXCR3	G025H7	Fluidigm	n.a.	cocktail 1	yes
157Gd	CD16	3G8	Biolegend	Fluidigm X8 + 157GdCl3 (Trace Sciences)	cocktail 1	yes
158Gd	CD194 (CCR4)	205410	Biolegend	Fluidigm X8	cocktail 1	yes
159Tb	CD197 (CCR7)	G043H7	Fluidigm	n.a.	cocktail 1	yes
160Gd	CD14	RMO52	Beckman Coulter	Fluidigm X8	cocktail 1	yes
161Dy	CD28	L293	BD Biosciences	Fluidigm X8	cocktail 1	yes
162Dy	anti-APC	APC003	Fluidigm	n.a.	cocktail 2	n.a.
163Dy	CD294 (CRTH2)	BM16	Fluidigm	n.a.	cocktail 1	yes
164Dy	CCR10 (GPR-2)	314305	Fluidigm	n.a.	cocktail 1	yes
165Ho	CD127 (IL-7R)	A019D5	Fluidigm	n.a.	cocktail 1	yes
166Er	CD36	AC106	Miltenyi	Fluidigm X8	cocktail 1	yes
167Er	CD38	HIT2	Biolegend	Fluidigm X8	cocktail 1	yes
168Er	CD73	AD2	Fluidigm	n.a.	cocktail 1	yes
169Tm	CD24	ML5	Fluidigm	n.a.	cocktail 1	yes
170Er	anti-Cy5/Alexa647	AM1-7H6.16.44	Miltenyi	Fluidigm X8	cocktail 2	n.a.
171Yb	CD161	HP-3G10	Biolegend	Fluidigm X8	cocktail 1	yes
172Yb	IgM	MHM-88	Fluidigm	n.a.	cocktail 1	yes
173Yb	CD45RA	4G11	DRFZ	Fluidigm X8	cocktail 1	yes
174Yb	HLA-DR	L243	DRFZ	Fluidigm X8	cocktail 1	yes
175Lu	anti-FITC	FIT22	Biolegend	Fluidigm X8	cocktail 2	n.a.
176Yb	CD56 (NCAM)	NCAM16.2	Fluidigm	n.a.	cocktail 1	yes
195Pt	CD5	UCHT2	Biolegend	Fluidigm 195Cis-Platinum	cocktail 1	yes
196Pt	CD8	GN11	DRFZ	Fluidigm 196Cis-Platinum	cocktail 1	yes
198Pt	B2M	2M2	Biolegend	Fluidigm 198Cis-Platinum	barcode	no
Biotin	CD25	BC96	Biolegend	n.a.	cocktail 1	yes
APC	CD23	M-L23.4	Miltenyi	n.a.	cocktail 1	yes
Alexa647	TCR Va24-Jß18	6B11	Novus Biologicals	n.a.	cocktail 1	no
FITC	CD21	HB5	Miltenyi	n.a.	cocktail 1	yes
n.a.	Fc-Block	n.a.	Miltenyi	n.a.	barcode
n.a., not applicable
